# Supplementary material for: Four Novel Mycoviruses from the Hypovirulent Botrytis cinerea SZ-2-3y Isolate from Paris polyphylla: Molecular Characterisation and Mitoviral Sequence Transboundary Entry into Plants
Source: Viruses. 2022 Jan 14;14(1):151. doi: 10.3390/v14010151 (PMC8777694; doi:10.3390/v14010151)
Supplement: Supplementary file 1 [file viruses-14-00151-s001.zip]

Archive with 5 entries (4 files):
- viruses-1505710-SI/
- viruses-1505710-SI/Supplemantary File S1.pdf
- viruses-1505710-SI/Supplemantary File S2.pdf
- viruses-1505710-SI/Supplemantary File S3.pdf
- viruses-1505710-SI/Supplementary Figures and Tables.pdf
